# Supplementary material for: Trajectories and Determinants of Physical Activity during COVID-19 Pandemic: A Population-Based Study of Middle-Aged and Elderly Individuals in The Netherlands
Source: Nutrients. 2021 Oct 27;13(11):3832. doi: 10.3390/nu13113832 (PMC8618734; doi:10.3390/nu13113832)
Supplement: Supplementary file 1 [file nutrients-13-03832-s001.zip]

Archive with 1 entries (1 files):
- nutrients-1429019-SI.pdf
